# Supplementary material for: Assessment of the Food Habits of the Moroccan Dorcas Gazelle in M’Sabih Talaa, West Central Morocco, Using the trnL Approach
Source: PLoS One. 2012 Apr 27;7(4):e35643. doi: 10.1371/journal.pone.0035643 (PMC3338736; doi:10.1371/journal.pone.0035643)
Supplement: Table S1 — Plant taxa identified in the Moroccan dorcas gazelle’s diet in the M’Sabih Talaa reserve, Morocco. Data are based on sequence variation of the P6 loop of the chloroplast trnL (UAA) intron using feces as a source of DNA. %OF: occurrence frequency in %. (XLS) [file pone.0035643.s001.xls]

## Sheet: Feuil1
	Table S1. Plant taxa identified in the Moroccan dorcas gazelle's diet in the M’Sabih Talaa Reserve, Morocco. Data are based on sequence variation of the P6 loop of the chloroplast trnL (UAA) intron using feces as a source of DNA. %OF: Percent of Occurrence Frequency.
	Family	Plant taxon	Identification level	Gazella dorcas fecal samples - Spring																				% OF
				1	2	3	4	5	6	7	8	9	10	11	12	13	14	15	16	17	18	19	20
	Aizooaceae	Aizooaceae 1	Family	-	-	-	+	-	-	-	+	-	+	-	-	+	+	+	+	-	-	-	-	35
	Asteraceae	Andryala integrifolia	Species	+	-	-	-	-	-	-	-	-	+	-	-	-	-	-	-	-	-	-	-	10
		Chrysanthemum coronarium	Species	-	-	-	-	-	-	-	-	-	-	-	-	-	-	+	-	-	-	-	-	5
		Sonchus tenerrimus	Species	-	-	-	-	-	-	-	-	-	-	-	-	+	-	+	-	-	-	-	-	10
		Taraxacum sp.	Species	-	-	-	-	-	-	-	-	-	+	-	-	-	-	-	-	-	-	-	-	5
		Asteraceae 1	Family	-	+	-	-	-	-	-	-	-	-	-	-	-	-	-	-	-	-	-	-	5
	Brassicaceae	Diplotaxis	Genus	+	+	+	+	+	+	+	+	+	+	+	+	+	+	+	+	+	+	+	+	100
		Diplotaxis tenuisiliqua	Species	+	+	+	+	+	+	+	+	+	+	+	+	+	+	+	+	+	+	+	+	100
		Eruca sativa	Species	+	+	+	+	+	+	+	+	+	+	+	+	+	+	+	+	+	+	+	+	100
		Brassicaceae 1	Family	+	+	+	+	+	+	+	+	+	+	+	+	+	+	+	+	+	+	+	+	100
		Brassicaceae 2	Family	+	+	+	+	+	+	+	+	+	+	+	+	+	+	+	+	+	+	+	+	100
	Chenopodiaceae	Atriplex halimus	Species	-	-	+	-	-	-	-	-	-	-	-	-	-	-	-	+	-	-	-	-	10
		Chenopodium murale	Species	-	+	-	-	-	+	-	-	-	-	-	+	-	-	-	-	+	+	-	+	30
	Convolvulaceae	Convolvulus althaeoides	Species	-	-	-	-	-	-	-	+	-	-	-	-	-	-	-	-	-	-	-	-	5
	Ephedraceae	Ephedra	Genus	-	-	-	-	-	-	-	-	-	-	+	+	+	-	-	-	+	-	-	-	20
	Euphorbiaceae	Euphorbiaceae 1	Family	-	-	-	+	-	-	-	-	-	-	-	-	-	-	-	-	-	-	-	+	10
	Fabaceae	Lotus arenarius	Species	+	+	+	+	+	+	+	+	+	+	+	+	+	+	+	+	+	+	+	-	95
		Medicago sativa	Species	-	+	-	-	-	-	-	-	-	-	-	-	-	-	-	-	-	-	-	-	5
		Vicia	Genus	-	-	-	-	-	-	-	-	-	-	-	+	+	-	-	-	+	-	-	-	15
	Geraniaceae	Erodium praecox	Species	+	+	+	+	+	+	+	+	+	+	-	+	+	+	+	+	+	+	+	+	95
	Mimosaceae	Acacia gummifera	Species	+	-	-	+	-	+	+	-	-	+	-	+	+	+	-	-	+	+	-	+	55
	Papaveraceae	Papaver rhoeas	Species	-	-	-	-	-	-	-	-	-	-	-	-	+	-	-	-	-	-	-	-	5
	Plantaginaceae	Plantago	Genus	-	+	+	-	+	-	-	-	-	-	-	-	+	-	-	-	+	-	-	-	25
	Plumbaginaceae	Limonium thouini	Species	-	+	+	+	+	+	+	+	-	+	+	+	+	+	+	+	+	-	+	+	85
	Poaceae	Alopecurus	Genus	-	-	-	-	-	-	-	-	-	-	+	+	-	-	-	-	-	-	+	-	15
		Avena	Genus	-	-	-	-	-	-	-	-	-	-	+	+	-	-	-	-	-	-	-	-	10
		Briza lamarckiana	Species	-	-	-	-	-	-	-	-	-	-	-	+	-	-	-	-	-	-	-	-	5
		Festuca	Genus	-	-	-	-	-	-	-	-	-	-	+	+	-	-	-	-	-	-	+	-	15
		Koeleria vallesiana	Species	-	-	-	-	-	-	-	-	-	-	-	+	-	-	-	-	-	-	-	-	5
		Lolium rigidum	Species	-	+	-	-	-	-	-	-	-	-	-	-	-	-	-	-	-	-	-	-	5
		Triticum aestivum	Species	+	-	-	-	+	-	-	-	-	-	-	+	-	-	-	-	-	-	-	-	15
		Zea mays	Species	-	-	-	-	-	-	-	-	-	-	-	-	-	-	-	-	-	-	+	-	5
		Poaceae 2	Family	-	-	-	-	-	-	-	-	-	-	+	+	-	-	-	-	-	-	-	-	10
	Polygonaceae	Rumex acetosela	Species	-	-	-	-	-	-	-	-	-	-	-	-	-	-	-	-	-	-	+	-	5
	Primulaceae	Anagallis arvensis	Species	-	+	+	-	+	+	+	-	+	+	-	+	+	-	+	-	+	-	-	+	60
	Rhamnaceae	Zizyphus lotus	Species	-	-	-	-	-	-	+	+	-	-	+	-	+	-	+	+	-	-	-	-	30
	Rosaceae	Rosaceae 1	Family	-	-	-	-	-	-	-	-	-	-	-	-	-	-	-	-	-	-	+	-	5
	Rutaceae	Rutaceae 1	Family	-	-	-	-	-	-	-	+	-	-	-	-	-	-	-	-	-	-	-	-	5
	Scrophulariaceae	Antirrhinum orontium	Species	-	-	+	-	+	-	+	-	-	-	-	-	-	-	-	-	-	-	-	-	15
	Solanaceae	Solanoideae	Subfamily	-	+	+	-	-	+	-	-	-	-	-	-	-	-	+	+	-	-	-	-	25
	Total number of plant taxa per fecal sample			10	15	13	11	12	12	12	12	8	13	13	20	17	10	14	12	14	9	13	11
	Table S1. Continued
	Family	Plant taxon	Identification level	Gazella dorcas fecal samples – Summer																													% OF
				21	22	23	24	25	26	27	28	29	30	31	32	33	34	35	36	37	38	39	40
	Alliaceae	Allium sp.	Species	+	-	-	-	-	-	-	-	-	-	-	-	-	-	-	-	-	-	-	-	5
	Amaranthaceae	Amaranthaceae 1	Family	-	-	-	-	-	+	-	-	-	-	+	-	-	-	-	-	-	-	+	-	15
		Amaranthaceae 2	Family	-	+	+	-	-	+	-	-	-	-	+	+	-	-	-	+	+	+	+	+	50
	Apiaceae	Daucus sp.	Species	+	-	-	+	-	-	-	-	-	-	-	-	-	-	+	-	-	-	-	-	15
	Asteraceae	Chrysanthemum coronarium	Species	+	+	+	+	+	+	-	-	+	+	+	+	+	+	+	+	+	+	+	+	90
		Cladanthus arabicus	Species	-	+	+	+	-	+	-	-	+	-	+	+	-	-	-	+	+	-	+	-	50
		Filago germanica	Species	-	-	-	-	-	-	-	-	-	-	-	-	-	-	-	-	-	+	-	-	5
		Taraxacum sp.	Species	-	-	-	-	-	-	+	-	-	-	-	-	-	-	-	-	-	-	-	-	5
		Asteraceae 2	Family	+	+	+	-	+	+	-	-	+	+	+	-	+	+	+	+	+	+	+	+	80
	Brassicaceae	Alyssum	Genus	+	+	+	+	+	+	+	-	+	-	+	+	+	+	+	+	+	+	+	+	90
		Diplotaxis	Genus	+	+	+	-	-	+	-	-	-	-	+	-	-	+	+	-	-	-	-	+	40
		Diplotaxis tenuisiliqua	Species	+	+	+	-	-	+	-	-	-	-	+	+	-	+	+	-	-	-	+	+	50
		Eruca sativa	Species	+	-	+	-	-	+	-	-	-	-	-	-	-	-	-	-	-	-	-	+	20
		Brassicaceae 1	Family	+	+	+	+	+	+	+	+	+	-	+	+	+	+	+	+	+	+	+	+	95
		Brassicaceae 2	Family	+	-	+	-	-	+	-	-	-	-	-	-	-	+	+	-	-	-	-	+	30
	Caesalpiniaceae	Parkinsonia acuelata	Species	-	-	-	-	+	-	-	-	-	-	-	-	-	+	+	-	-	-	-	-	15
	Chenopodiaceae	Atriplex halimus	Species	-	-	+	-	-	+	-	-	-	-	-	-	-	-	-	-	-	-	-	-	10
		Hammada scoparia	Species	-	-	-	-	-	+	-	-	-	-	-	-	-	-	-	-	-	-	-	-	5
	Convolvulaceae	Convolvulus althaeoides	Species	-	-	-	-	-	-	-	+	-	-	-	-	-	-	-	-	-	-	-	-	5
	Cuscutaceae	Cuscuta planiflora	Species	-	-	-	-	-	-	-	-	-	-	-	-	-	-	-	-	+	-	-	+	10
	Ephedraceae	Ephedra	Genus	-	+	-	-	+	+	-	-	-	-	-	-	-	-	-	-	+	+	-	-	25
	Fabaceae	Astragalus hamosus	Species	-	-	-	+	-	-	-	-	-	-	-	-	-	-	-	-	-	-	-	-	5
		Medicago sativa	Species	-	-	-	-	-	-	-	+	-	-	-	-	-	-	-	-	-	+	-	-	10
		Retama monosperma	Species	-	+	-	+	+	+	-	-	-	-	-	-	-	-	-	-	-	-	-	-	20
	Geraniaceae	Erodium praecox	Species	+	+	+	+	+	+	+	+	+	+	+	-	+	+	-	+	+	+	+	+	90
	Malvaceae	Malvaceae 1	Family	+	+	+	-	-	-	-	-	-	-	+	-	-	-	-	+	-	-	-	-	25
	Mimosaceae	Acacia gummifera	Species	-	+	-	-	-	+	-	-	-	-	-	-	+	+	-	-	+	+	-	-	30
	Myrtaceae	Eucalyptus	Genus	-	-	-	-	-	+	-	-	-	-	-	-	-	-	+	-	-	+	-	-	15
	Oleaceae	Olea europea	Species	-	-	-	-	-	-	-	-	-	-	-	-	-	-	-	-	-	+	-	-	5
		Oleaceae 1	Species	-	-	-	-	-	-	+	-	-	-	-	-	-	-	-	+	-	-	-	-	10
	Papaveraceae	Papaver roheas	Species	-	-	-	-	-	-	+	-	+	-	-	-	-	-	-	-	-	-	-	-	10
	Plantaginaceae	Plantago	Genus	-	+	-	-	-	-	-	-	-	-	-	-	-	-	-	+	-	+	-	-	15
	Poaceae	Alopecurus	Genus	-	-	-	-	-	-	-	-	-	-	-	-	-	-	-	-	-	+	-	-	5
		Lolium rigidum	Species	-	-	-	-	-	-	-	-	+	-	-	-	-	-	-	-	-	-	-	-	5
		Stipa retorta	Species	-	-	-	-	-	-	-	-	-	-	+	-	-	-	-	-	-	-	-	-	5
		Triticum aestivum	Species	-	-	-	-	-	+	-	-	-	-	-	-	-	-	-	-	+	-	-	-	10
		Poaceae 1	Family	+	-	-	-	-	-	-	-	-	-	-	-	-	-	-	-	-	-	-	-	5
	Rhamnaceae	Zizyphus lotus	Species	+	+	+	+	+	+	+	+	+	+	+	+	+	+	+	+	+	+	+	+	100
	Rosaceae	Rosaceae 1	Family	+	-	-	-	-	-	-	-	-	-	-	-	-	-	-	-	-	-	-	-	5
	Rutaceae	Rutaceae 1	Family	+	-	-	-	-	-	-	-	-	-	-	-	-	-	-	-	-	-	-	-	5
	Solanaceae	Solanoideae	Subfamily	-	-	-	-	-	-	-	-	-	+	-	-	-	-	-	-	-	-	-	-	5
	Total number of plant species per fecal sample			16	15	14	9	9	20	7	5	9	5	13	7	7	11	11	11	12	15	10	12
	Table S1. Continued
	Family	Plant taxa	Identification level	Gazella dorcas fecal samples - Autumn																				% OF
				41	42	43	44	45	46	47	48	49	50	51	52	53	54	55	56	57	58	59	60
	Aizooaceae	Aizooaceae 1	Family	-	-	-	-	-	-	-	-	-	-	-	-	-	-	-	-	+	-	-	-	5
	Amaranthaceae	Amaranthaceae 1	Family	-	-	-	+	-	-	-	-	+	-	-	+	-	+	+	-	+	-	-	-	30
		Amaranthaceae 2	Family	+	+	-	+	-	-	+	+	+	-	-	+	-	+	+	+	+	+	+	+	70
	Asteraceae	Carduus pteracanthus	Species	-	-	-	-	-	-	-	-	-	-	-	-	-	-	+	-	-	-	-	-	5
		Chrysanthemum coronarium	Species	+	+	+	+	-	-	+	+	+	+	+	+	+	+	+	+	+	-	+	+	85
		Cladanthus arabicus	Species	+	+	+	+	-	-	+	+	+	+	-	-	-	+	-	-	+	-	-	-	50
		Echinops spinosus	Species	-	-	-	-	-	-	-	-	-	-	+	-	-	-	-	-	+	-	-	-	10
		Taraxacum sp.	Species	+	-	-	+	-	+	-	-	-	-	-	-	-	+	+	-	+	+	-	-	35
		Volutaria	Genus	-	-	-	-	-	-	-	-	-	-	-	+	-	-	+	+	-	-	-	-	15
		Centaurea	Family	+	-	-	-	-	-	-	-	-	-	-	-	-	-	+	+	-	-	-	-	15
		Asteraceae 2	Family	+	-	-	+	-	+	+	+	+	-	+	+	+	-	+	+	-	-	-	+	60
	Brassicaceae	Alyssum	Genus	+	-	-	-	-	-	-	-	-	+	+	-	+	-	-	-	-	-	-	+	25
		Diplotaxis	Genus	-	-	-	-	-	-	-	-	-	-	-	-	-	+	+	+	+	-	-	-	20
		Diplotaxis tenuisiliqua	Species	+	-	-	-	-	-	-	-	+	-	-	-	-	+	+	+	+	-	-	-	30
		Eruca sativa	Species	-	-	-	-	-	-	-	-	+	-	-	-	-	+	+	+	+	-	-	-	25
		Brassicaceae 1	Family	+	-	-	-	-	+	-	-	+	+	+	-	+	+	+	+	+	-	-	+	55
		Brassicaceae 2	Family	-	-	-	-	-	-	-	-	-	-	-	-	-	+	+	+	+	-	-	-	20
	Caesalpiniaceae	Parkinsonia acuelata	Species	+	-	-	-	-	-	-	-	-	-	-	-	-	-	-	+	-	-	-	-	10
	Chenopodiaceae	Atriplex halimus	Species	-	-	-	-	-	-	-	+	-	+	+	+	-	-	+	+	-	-	+	+	40
		Chenopodium murale	Species	-	-	-	-	-	+	-	-	-	+	-	-	-	+	-	-	-	-	-	-	15
		Hammada scoparia	Species	-	-	-	+	-	-	+	-	+	-	-	-	-	-	+	-	+	-	-	-	25
	Convolvulaceae	Convolvulus althaeoides	Species	+	-	-	+	-	-	-	-	-	-	-	-	-	-	+	+	-	+	-	-	25
	Ephedraceae	Ephedra	Genus	-	-	-	-	-	-	-	-	-	-	-	+	-	+	-	-	-	-	-	-	10
	Euphorbiaceae	Euphorbiaceae 1	Family	-	-	-	-	-	-	-	-	-	-	-	-	-	-	-	+	+	-	-	-	10
	Fabaceae	Medicago sativa	Species	+	-	-	+	-	+	-	-	-	-	-	-	-	-	+	+	+	+	-	+	40
	Geraniaceae	Erodium praecox	Species	+	+	+	+	+	+	+	+	+	+	+	+	+	+	+	+	+	+	+	+	100
	Malvaceae	Malvaceae 1	Family	+	-	-	-	-	-	+	-	+	+	+	+	+	+	-	+	-	-	+	+	55
	Mimosaceae	Acacia gummifera	Species	-	+	-	-	-	-	+	+	+	+	+	-	+	-	+	-	-	-	+	+	50
	Myrtaceae	Eucalyptus	Genus	-	-	-	-	-	+	-	-	-	-	+	-	-	-	-	-	-	-	-	-	15
	Papaveraceae	Papaver roheas	Species	-	-	-	-	-	-	-	-	+	-	+	-	-	-	-	-	-	-	-	-	10
	Plantaginaceae	Plantago	Genus	-	-	-	-	-	-	-	-	-	-	-	-	-	-	+	-	-	-	-	-	5
		Plantago coronopus	Species	-	-	-	-	-	-	-	-	-	-	-	-	-	-	-	-	-	-	-	+	5
	Poaceae	Alopecurus	Genus	-	-	-	-	-	-	-	-	+	-	-	-	-	-	-	-	-	-	-	-	5
		Andropogon shoenanthus	Species	-	+	-	-	-	-	-	-	-	-	-	-	-	-	-	-	-	-	-	-	5
		Avena	Genus	-	-	-	+	-	+	-	-	-	-	-	-	-	-	-	-	-	-	-	-	10
		Brachypodium	Genus	-	-	-	-	-	+	-	-	-	-	-	-	-	+	-	-	-	+	-	-	15
		Bromus rubens	Species	-	-	-	-	-	-	-	-	-	-	-	-	-	-	+	-	-	-	-	-	5
		Bromus squarrosus	Species	-	-	-	-	-	-	-	-	-	-	-	+	-	-	-	-	-	-	-	-	5
		Cenchrus ciliaris	Species	+	-	-	-	-	+	-	-	-	-	-	-	-	-	-	-	-	+	-	-	15
		Festuca	Genus	-	-	-	-	-	-	-	-	+	-	-	-	-	-	-	-	-	-	-	-	5
		Gaudinia	Genus	-	-	-	-	-	+	-	-	-	-	-	-	-	-	-	-	-	-	-	-	5
		Hordeum murinum	Species	+	-	-	-	-	-	-	-	-	-	-	+	-	-	+	+	-	-	-	-	20
		Lolium rigidum	Species	-	-	-	+	+	+	-	-	-	-	-	-	-	-	+	-	-	-	-	-	20
		Phalaris minor	Species	+	-	-	+	-	-	-	-	-	-	-	-	-	+	-	-	-	-	-	-	15
		Stipa retorta	Species	-	+	-	-	-	-	-	-	-	-	-	-	-	-	-	-	-	-	-	-	5
	Polygonaceae	Rumex acetosela	Species	-	-	-	+	-	-	-	-	-	-	-	-	-	-	-	-	-	-	-	-	5
	Rhamnaceae	Zizyphus lotus	Species	+	+	+	+	-	+	+	+	+	+	+	+	+	+	+	+	+	+	+	+	95
	Scrophulariaceae	Antirrhinum orontium	Species	-	-	-	-	-	-	-	-	+	-	-	-	-	-	-	-	-	-	-	-	5
	Solanaceae	Solanoideae	Subfamily	+	-	-	-	-	-	-	-	-	-	-	-	-	-	+	+	-	-	-	-	15
	Total number of plant species per fecal sample			20	9	4	15	2	13	9	9	17	11	12	12	8	17	25	20	17	9	7	12
